# Supplementary material for: Similarity maps - a visualization strategy for molecular fingerprints and machine-learning methods
Source: J Cheminform. 2013 Sep 24;5:43. doi: 10.1186/1758-2946-5-43 (PMC3852750; doi:10.1186/1758-2946-5-43)
Supplement: Additional file 1 — Source Code. The file python_scripts.zip contains the source code of the visualization method and the SMILES of the compounds used to generate the figures in the publication. [file 1758-2946-5-43-S1.zip]

Archive with 3 entries (3 files):
- generate_maps.py
- data/cmps.dat
- data/training_cmps.dat
