# Supplementary material for: Similarity maps - a visualization strategy for molecular fingerprints and machine-learning methods
Source: J Cheminform. 2013 Sep 24;5:43. doi: 10.1186/1758-2946-5-43 (PMC3852750; doi:10.1186/1758-2946-5-43)
Supplement: Additional file 1 — Source Code. The file python_scripts.zip contains the source code of the visualization method and the SMILES of the compounds used to generate the figures in the publication. [file 1758-2946-5-43-S1.zip › data/cmps.dat]

CCCN(CCCCN1CCN(c2ccccc2OC)CC1)Cc1ccc2ccccc2c1
COc1cccc2cc(C(=O)NCCCCN3CCN(c4cccc5nccnc54)CC3)oc21
O=C(NCCCCN1CCN2c3ccccc3Cc3ccccc3C2C1)c1cccs1
